# Supplementary material for: The Isolation and Characterization of Perlucin in Pacific Abalone, Haliotis discus hannai: A Shell Morphogenic Protein with Potential Responses to Thermal Stress and Starvation
Source: Biology (Basel). 2024 Nov 18;13(11):944. doi: 10.3390/biology13110944 (PMC11591584; doi:10.3390/biology13110944)
Supplement: Supplementary file 1 [file biology-13-00944-s001.zip]

Archive with 1 entries (1 files):
- biology-3286727-supplementary.pdf
